# Supplementary material for: Lactobacillus johnsonii N6.2 and Blueberry Phytophenols Affect Lipidome and Gut Microbiota Composition of Rats Under High-Fat Diet
Source: Front Nutr. 2021 Oct 14;8:757256. doi: 10.3389/fnut.2021.757256 (PMC8551501; doi:10.3389/fnut.2021.757256)
Supplement: Supplementary file 1 [file Table_1.XLSX]

## Sheet: Sheet1
Supplementary Table S1: Amplicon Sequence Variant (ASM) differential abundance between LC and HF diets.
	Phylum	Class	Order	Family	Genus	log2FoldChange	pvalue	padj
ASV2	Firmicutes	Clostridia	Clostridiales	Clostridiaceae	Clostridium sensu stricto 1	-2.64	2.21e-24	2.92e-22
ASV6	Firmicutes	Clostridia	Oscillospirales	Ruminococcaceae	Ruminococcus	0.69	0.000376	0.00282
ASV7	Firmicutes	Bacilli	Erysipelotrichales	Erysipelotrichaceae	Faecalibaculum	-1.8	1.13e-11	9.3e-10
ASV8	Firmicutes	Clostridia	Oscillospirales	Oscillospiraceae	UCG-005	0.78	0.000112	0.00103
ASV9	Bacteroidota	Bacteroidia	Bacteroidales	Muribaculaceae	NA	1.47	2.81e-12	2.65e-10
ASV11	Actinobacteriota	Actinobacteria	Bifidobacteriales	Bifidobacteriaceae	Bifidobacterium	-0.91	7.64e-05	0.000752
ASV12	Firmicutes	Clostridia	Lachnospirales	Lachnospiraceae	Lachnospiraceae NK4A136 group	1.28	1.45e-08	5.04e-07
ASV14	Firmicutes	Clostridia	Oscillospirales	Ruminococcaceae	[Eubacterium] siraeum group	2.03	1.24e-14	1.36e-12
ASV16	Bacteroidota	Bacteroidia	Bacteroidales	Muribaculaceae	NA	0.51	0.000169	0.0014
ASV19	Bacteroidota	Bacteroidia	Bacteroidales	Bacteroidaceae	Bacteroides	1.06	2.44e-10	1.61e-08
ASV22	Firmicutes	Clostridia	Lachnospirales	Lachnospiraceae	Lachnospiraceae NK4A136 group	1.03	0.000619	0.00404
ASV26	Firmicutes	Clostridia	Lachnospirales	Lachnospiraceae	Acetatifactor	-0.41	0.00155	0.00913
ASV32	Firmicutes	Bacilli	Lactobacillales	Streptococcaceae	Streptococcus	-0.98	0.000532	0.0037
ASV33	Firmicutes	Clostridia	Oscillospirales	Oscillospiraceae	NA	-0.64	3.69e-06	5.42e-05
ASV34	Bacteroidota	Bacteroidia	Bacteroidales	Bacteroidaceae	Bacteroides	1.15	8.18e-09	3.18e-07
ASV36	Firmicutes	Clostridia	Lachnospirales	Lachnospiraceae	Lachnospiraceae NK4A136 group	1.44	2.77e-05	0.000332
ASV37	Firmicutes	Clostridia	Oscillospirales	Oscillospiraceae	Intestinimonas	-0.69	1.53e-08	5.06e-07
ASV38	Bacteroidota	Bacteroidia	Bacteroidales	Muribaculaceae	NA	1.1	3.33e-09	1.69e-07
ASV40	Firmicutes	Clostridia	Oscillospirales	Ruminococcaceae	Ruminococcus	-1.19	3.08e-06	4.84e-05
ASV41	Bacteroidota	Bacteroidia	Bacteroidales	Muribaculaceae	NA	0.74	2.22e-06	3.75e-05
ASV43	Bacteroidota	Bacteroidia	Bacteroidales	Muribaculaceae	NA	2.69	4.78e-09	1.97e-07
ASV45	Firmicutes	Bacilli	RF39	NA	NA	-1.18	0.000454	0.00324
ASV46	Firmicutes	Bacilli	Lactobacillales	Lactobacillaceae	Lactobacillus	-1.44	5.64e-08	1.62e-06
ASV49	Firmicutes	Clostridia	Lachnospirales	Lachnospiraceae	Lachnospiraceae AC2044 group	1.4	0.000596	0.00397
ASV50	Bacteroidota	Bacteroidia	Bacteroidales	Bacteroidaceae	Bacteroides	1.14	4.83e-07	9.96e-06
ASV54	Firmicutes	Clostridia	Lachnospirales	Lachnospiraceae	Lachnospiraceae NK4A136 group	0.97	8.9e-05	0.000851
ASV57	Firmicutes	Clostridia	Lachnospirales	Lachnospiraceae	NA	2.65	3.52e-06	5.4e-05
ASV61	Bacteroidota	Bacteroidia	Bacteroidales	Bacteroidaceae	Bacteroides	0.71	3.49e-05	0.000397
ASV62	Firmicutes	Clostridia	Lachnospirales	Lachnospiraceae	Lachnospiraceae NK4A136 group	2.83	1.27e-07	3.36e-06
ASV63	Bacteroidota	Bacteroidia	Bacteroidales	Rikenellaceae	Rikenellaceae RC9 gut group	1.05	1.12e-07	3.09e-06
ASV70	Firmicutes	Clostridia	Peptococcales	Peptococcaceae	Peptococcus	-0.78	3.63e-06	5.42e-05
ASV74	Firmicutes	Clostridia	Peptostreptococcales-Tissierellales	Peptostreptococcaceae	Romboutsia	-1.66	3.87e-05	0.000418
ASV77	Firmicutes	Clostridia	Lachnospirales	Lachnospiraceae	NA	-1.88	1.49e-07	3.78e-06
ASV79	Proteobacteria	Gammaproteobacteria	Burkholderiales	Sutterellaceae	Parasutterella	1.07	2.6e-05	0.000318
ASV82	Firmicutes	Clostridia	Oscillospirales	[Eubacterium] coprostanoligenes group	NA	-2.11	2.49e-07	6.09e-06
ASV89	Bacteroidota	Bacteroidia	Bacteroidales	Tannerellaceae	NA	0.73	0.000418	0.00306
ASV93	Bacteroidota	Bacteroidia	Bacteroidales	Muribaculaceae	NA	3.21	0.00138	0.0083
ASV98	Actinobacteriota	Coriobacteriia	Coriobacteriales	Atopobiaceae	Coriobacteriaceae UCG-002	-1.32	2.61e-06	4.24e-05
ASV99	Firmicutes	Clostridia	Clostridiales	Clostridiaceae	Clostridium sensu stricto 1	-2.63	2.54e-05	0.000318
ASV100	Firmicutes	Clostridia	Oscillospirales	Oscillospiraceae	Intestinimonas	-0.6	4.12e-05	0.000439
ASV103	Firmicutes	Clostridia	Lachnospirales	Lachnospiraceae	Lachnospiraceae NK4A136 group	1.27	2.56e-05	0.000318
ASV106	Firmicutes	Clostridia	Lachnospirales	Lachnospiraceae	Tuzzerella	-0.62	0.000112	0.00103
ASV109	Bacteroidota	Bacteroidia	Bacteroidales	Rikenellaceae	Rikenellaceae RC9 gut group	1.26	8.6e-05	0.000835
ASV111	Bacteroidota	Bacteroidia	Bacteroidales	Muribaculaceae	NA	2.6	4.69e-09	1.97e-07
ASV113	Bacteroidota	Bacteroidia	Bacteroidales	Bacteroidaceae	Bacteroides	0.78	2.48e-05	0.000318
ASV115	Bacteroidota	Bacteroidia	Bacteroidales	Muribaculaceae	Muribaculum	0.96	1.13e-05	0.000159
ASV122	Firmicutes	Clostridia	Oscillospirales	Ruminococcaceae	[Eubacterium] siraeum group	2.22	0.00155	0.00913
ASV125	Firmicutes	Clostridia	Lachnospirales	Lachnospiraceae	Lachnospiraceae NK4A136 group	3.12	3.6e-09	1.7e-07
ASV126	Firmicutes	Clostridia	Lachnospirales	Lachnospiraceae	Lachnospiraceae NK4A136 group	2.7	2.94e-09	1.62e-07
ASV128	Firmicutes	Clostridia	Lachnospirales	Lachnospiraceae	Lachnospiraceae NK4A136 group	-1.52	0.000585	0.00394
ASV130	Firmicutes	Bacilli	Erysipelotrichales	Erysipelatoclostridiaceae	Erysipelatoclostridium	-1.46	3.68e-08	1.1e-06
ASV134	Firmicutes	Clostridia	Lachnospirales	Lachnospiraceae	NA	3.62	0.000391	0.0029
ASV140	Firmicutes	Clostridia	Oscillospirales	Ruminococcaceae	[Eubacterium] siraeum group	2.85	4.75e-07	9.96e-06
ASV141	Firmicutes	Clostridia	Oscillospirales	[Eubacterium] coprostanoligenes group	NA	1.51	3.43e-08	1.08e-06
ASV146	Bacteroidota	Bacteroidia	Bacteroidales	Muribaculaceae	NA	0.48	0.000165	0.00138
ASV150	Firmicutes	Clostridia	Oscillospirales	Oscillospiraceae	NA	-0.52	0.000456	0.00324
ASV153	Bacteroidota	Bacteroidia	Bacteroidales	Bacteroidaceae	Bacteroides	1.32	0.00023	0.00183
ASV154	Firmicutes	Bacilli	Erysipelotrichales	Erysipelotrichaceae	Dubosiella	-1.84	1.76e-05	0.000242
ASV166	Firmicutes	Clostridia	Lachnospirales	Lachnospiraceae	Lachnospiraceae NK4A136 group	5.21	0.000571	0.00389
ASV169	Firmicutes	Clostridia	Lachnospirales	Lachnospiraceae	NA	1.2	2.93e-07	6.91e-06
ASV173	Firmicutes	Clostridia	Oscillospirales	Ruminococcaceae	Ruminococcus	2.17	0.000258	0.00201
ASV177	Proteobacteria	Gammaproteobacteria	Burkholderiales	Sutterellaceae	Parasutterella	1.14	0.000923	0.00574
ASV180	Firmicutes	Clostridia	Clostridia UCG-014	NA	NA	3.04	1e-06	1.84e-05
ASV181	Bacteroidota	Bacteroidia	Bacteroidales	Muribaculaceae	NA	1.63	0.00159	0.00923
ASV184	Firmicutes	Clostridia	Lachnospirales	Lachnospiraceae	Lachnospiraceae NK4A136 group	3.66	5.22e-07	1.04e-05
ASV187	Firmicutes	Clostridia	Clostridia UCG-014	NA	NA	-3.92	0.00118	0.0072
ASV189	Firmicutes	Clostridia	Clostridia UCG-014	NA	NA	-5.12	3.31e-05	0.000383
ASV195	Firmicutes	Clostridia	Oscillospirales	[Eubacterium] coprostanoligenes group	NA	-1.79	0.00128	0.00777
ASV201	Firmicutes	Clostridia	Clostridiales	Clostridiaceae	Clostridium sensu stricto 1	-28.65	1.06e-99	3.5e-97
ASV205	Firmicutes	Clostridia	Lachnospirales	Lachnospiraceae	Dorea	-1.84	0.000446	0.00323
ASV207	Bacteroidota	Bacteroidia	Bacteroidales	Muribaculaceae	NA	1.13	0.000288	0.00221
ASV209	Firmicutes	Clostridia	Oscillospirales	Ruminococcaceae	[Eubacterium] siraeum group	2.25	0.00093	0.00574
ASV212	Firmicutes	Clostridia	Clostridiales	Clostridiaceae	Clostridium sensu stricto 1	-25.75	2.49e-32	4.1e-30
ASV215	Bacteroidota	Bacteroidia	Bacteroidales	Muribaculaceae	NA	0.77	0.00159	0.00923
ASV218	Firmicutes	Clostridia	Clostridia UCG-014	NA	NA	2.37	4.4e-07	9.68e-06
ASV236	Firmicutes	Clostridia	Lachnospirales	Lachnospiraceae	NA	0.86	7.39e-05	0.000739
ASV242	Bacteroidota	Bacteroidia	Bacteroidales	Muribaculaceae	NA	3.84	2.63e-06	4.24e-05
ASV247	Firmicutes	Clostridia	Oscillospirales	Oscillospiraceae	Colidextribacter	-2.61	0.000153	0.0013
ASV249	Firmicutes	Bacilli	RF39	NA	NA	2.67	6.09e-07	1.18e-05
ASV254	Firmicutes	Clostridia	Lachnospirales	Lachnospiraceae	Lachnospiraceae NK4A136 group	2.76	5.37e-05	0.000562
ASV255	Cyanobacteria	Vampirivibrionia	Gastranaerophilales	NA	NA	2.99	1.36e-08	4.98e-07
ASV256	Firmicutes	Clostridia	Lachnospirales	Lachnospiraceae	Lachnospiraceae NK4A136 group	2.44	9.21e-05	0.000869
ASV263	Proteobacteria	Alphaproteobacteria	Rhodospirillales	NA	NA	2.18	0.000233	0.00183
ASV267	Firmicutes	Clostridia	Oscillospirales	Oscillospiraceae	Oscillibacter	-1.58	4.11e-06	5.9e-05
ASV273	Proteobacteria	Gammaproteobacteria	Burkholderiales	Sutterellaceae	Parasutterella	1.5	0.000147	0.00128
ASV276	Firmicutes	Bacilli	RF39	NA	NA	-1.96	0.000606	0.004
ASV282	Firmicutes	Clostridia	Clostridia UCG-014	NA	NA	24.37	1.79e-66	3.93e-64
ASV283	Firmicutes	Clostridia	Lachnospirales	Lachnospiraceae	Lachnoclostridium	3.31	0.000142	0.00127
ASV289	Bacteroidota	Bacteroidia	Bacteroidales	Bacteroidaceae	Bacteroides	4.15	3.68e-05	0.000404
ASV290	Bacteroidota	Bacteroidia	NA	NA	NA	0.93	0.000691	0.00443
ASV298	Firmicutes	Clostridia	Christensenellales	Christensenellaceae	Christensenellaceae R-7 group	-1.63	0.000551	0.00379
ASV300	Firmicutes	Clostridia	Clostridia UCG-014	NA	NA	3.31	0.000144	0.00127
ASV314	Firmicutes	Clostridia	Oscillospirales	[Eubacterium] coprostanoligenes group	NA	24.35	1.91e-103	1.26e-100
ASV319	Firmicutes	Clostridia	Oscillospirales	Oscillospiraceae	NA	-4.07	9.59e-07	1.81e-05
ASV321	Firmicutes	Clostridia	Peptostreptococcales-Tissierellales	Anaerovoracaceae	[Eubacterium] nodatum group	-2.01	5.87e-05	0.000596
ASV323	Firmicutes	Bacilli	RF39	NA	NA	-2.11	2.12e-06	3.69e-05
ASV340	Firmicutes	Clostridia	Lachnospirales	Lachnospiraceae	NA	2.49	5.59e-05	0.000577
ASV341	Cyanobacteria	Vampirivibrionia	Gastranaerophilales	NA	NA	5.22	2.21e-10	1.61e-08
ASV346	Firmicutes	Clostridia	Oscillospirales	[Eubacterium] coprostanoligenes group	NA	-2.87	0.000523	0.00367
ASV349	Firmicutes	Clostridia	Oscillospirales	Oscillospiraceae	NK4A214 group	-2.9	1.91e-05	0.000258
ASV354	Firmicutes	Clostridia	Lachnospirales	Lachnospiraceae	NA	5.21	5.65e-10	3.39e-08
ASV356	Firmicutes	Clostridia	Oscillospirales	[Eubacterium] coprostanoligenes group	NA	3.23	0.00015	0.00129
ASV367	Firmicutes	Clostridia	Lachnospirales	Lachnospiraceae	Lachnospiraceae NK3A20 group	-2.11	0.000126	0.00114
ASV374	Firmicutes	Clostridia	Oscillospirales	Oscillospiraceae	NA	-5.3	0.000217	0.00174
ASV396	Firmicutes	Clostridia	Lachnospirales	Lachnospiraceae	NA	4.26	1.08e-06	1.92e-05
ASV399	Firmicutes	Clostridia	Oscillospirales	Oscillospiraceae	NA	-3.46	0.000185	0.0015
ASV408	Firmicutes	Clostridia	Oscillospirales	Ruminococcaceae	Incertae Sedis	3.73	3.29e-07	7.48e-06
ASV424	Cyanobacteria	Vampirivibrionia	Gastranaerophilales	NA	NA	3.2	2e-05	0.000264
ASV432	Firmicutes	Clostridia	Clostridia vadinBB60 group	NA	NA	3.69	0.000329	0.00249
ASV437	Firmicutes	Clostridia	Oscillospirales	[Eubacterium] coprostanoligenes group	NA	4.43	3.56e-05	0.000398
ASV504	Firmicutes	Clostridia	Clostridia vadinBB60 group	NA	NA	-2.78	0.00174	0.00998
ASV553	Firmicutes	Bacilli	Izemoplasmatales	NA	NA	3.32	3.01e-05	0.000354
ASV601	Firmicutes	Clostridia	Oscillospirales	UCG-010	NA	-3.33	0.000844	0.00531
ASV664	Bacteroidota	Bacteroidia	Bacteroidales	Muribaculaceae	NA	2.52	0.000801	0.00508
ASV669	Bacteroidota	Bacteroidia	Bacteroidales	Bacteroidaceae	Bacteroides	-1.49	0.000686	0.00443
