# Supplementary material for: Lactobacillus johnsonii N6.2 and Blueberry Phytophenols Affect Lipidome and Gut Microbiota Composition of Rats Under High-Fat Diet
Source: Front Nutr. 2021 Oct 14;8:757256. doi: 10.3389/fnut.2021.757256 (PMC8551501; doi:10.3389/fnut.2021.757256)
Supplement: Supplementary file 2 [file Table_2.XLSX]

## Sheet: Sheet1
Supplementary Table S2: Amplicon Sequence Variant (ASM) differential abundance between LC and HF diets in stool samples collected from colon.
	Phylum	Class	Order	Family	Genus	log2FoldChange	pvalue	padj
ASV341	Cyanobacteria	Vampirivibrionia	Gastranaerophilales	NA	NA	3.62	2.99e-11	2.31e-09
ASV314	Firmicutes	Clostridia	Oscillospirales	[Eubacterium] coprostanoligenes group	NA	3.44	2.61e-06	4.27e-05
ASV356	Firmicutes	Clostridia	Oscillospirales	[Eubacterium] coprostanoligenes group	NA	3.41	1e-12	1.35e-10
ASV180	Firmicutes	Clostridia	Clostridia UCG-014	NA	NA	3.4	6.03e-07	1.3e-05
ASV354	Firmicutes	Clostridia	Lachnospirales	Lachnospiraceae	NA	3.31	1.33e-06	2.47e-05
ASV184	Firmicutes	Clostridia	Lachnospirales	Lachnospiraceae	Lachnospiraceae NK4A136 group	3.24	0.000234	0.00176
ASV282	Firmicutes	Clostridia	Clostridia UCG-014	NA	NA	3.21	0.000175	0.00141
ASV437	Firmicutes	Clostridia	Oscillospirales	[Eubacterium] coprostanoligenes group	NA	3.17	3.51e-06	5.4e-05
ASV242	Bacteroidota	Bacteroidia	Bacteroidales	Muribaculaceae	NA	3.08	7.03e-05	0.000729
ASV218	Firmicutes	Clostridia	Clostridia UCG-014	NA	NA	3.05	2.26e-11	2.03e-09
ASV408	Firmicutes	Clostridia	Oscillospirales	Ruminococcaceae	Incertae Sedis	2.94	4.1e-07	1e-05
ASV140	Firmicutes	Clostridia	Oscillospirales	Ruminococcaceae	[Eubacterium] siraeum group	2.93	4.16e-05	0.00046
ASV291	Firmicutes	Clostridia	Clostridia UCG-014	NA	NA	2.9	0.00136	0.00698
ASV396	Firmicutes	Clostridia	Lachnospirales	Lachnospiraceae	NA	2.89	2.39e-05	0.00028
ASV424	Cyanobacteria	Vampirivibrionia	Gastranaerophilales	NA	NA	2.79	8.3e-06	0.000114
ASV254	Firmicutes	Clostridia	Lachnospirales	Lachnospiraceae	Lachnospiraceae NK4A136 group	2.69	4.49e-08	1.34e-06
ASV249	Firmicutes	Bacilli	RF39	NA	NA	2.67	2.08e-07	5.59e-06
ASV255	Cyanobacteria	Vampirivibrionia	Gastranaerophilales	NA	NA	2.66	4.18e-11	2.82e-09
ASV553	Firmicutes	Bacilli	Izemoplasmatales	NA	NA	2.37	0.000798	0.00443
ASV256	Firmicutes	Clostridia	Lachnospirales	Lachnospiraceae	Lachnospiraceae NK4A136 group	2.25	1.31e-06	2.47e-05
ASV507	Bacteroidota	Bacteroidia	Bacteroidales	Muribaculaceae	NA	2.16	0.000261	0.0019
ASV111	Bacteroidota	Bacteroidia	Bacteroidales	Muribaculaceae	NA	1.78	0.000249	0.00184
ASV141	Firmicutes	Clostridia	Oscillospirales	[Eubacterium] coprostanoligenes group	NA	1.71	2.2e-16	5.94e-14
ASV263	Proteobacteria	Alphaproteobacteria	Rhodospirillales	NA	NA	1.58	0.00013	0.00115
ASV215	Bacteroidota	Bacteroidia	Bacteroidales	Muribaculaceae	NA	0.99	2.6e-06	4.27e-05
ASV103	Firmicutes	Clostridia	Lachnospirales	Lachnospiraceae	Lachnospiraceae NK4A136 group	0.94	2.82e-06	4.47e-05
ASV373	Firmicutes	Bacilli	Erysipelotrichales	NA	NA	0.93	0.00127	0.00656
ASV207	Bacteroidota	Bacteroidia	Bacteroidales	Muribaculaceae	NA	0.93	0.000617	0.00365
ASV169	Firmicutes	Clostridia	Lachnospirales	Lachnospiraceae	NA	0.91	1.83e-06	3.19e-05
ASV293	Bacteroidota	Bacteroidia	Bacteroidales	Muribaculaceae	NA	0.89	0.000647	0.00376
ASV36	Firmicutes	Clostridia	Lachnospirales	Lachnospiraceae	Lachnospiraceae NK4A136 group	0.87	0.000175	0.00141
ASV229	Firmicutes	Clostridia	Lachnospirales	Lachnospiraceae	Lachnoclostridium	0.82	0.000101	0.000952
ASV109	Bacteroidota	Bacteroidia	Bacteroidales	Rikenellaceae	Rikenellaceae RC9 gut group	0.81	4.86e-05	0.000524
ASV278	Firmicutes	Clostridia	Lachnospirales	Lachnospiraceae	NA	0.73	0.00177	0.00859
ASV290	Bacteroidota	Bacteroidia	NA	NA	NA	0.67	0.00179	0.00861
ASV115	Bacteroidota	Bacteroidia	Bacteroidales	Muribaculaceae	Muribaculum	0.57	8.15e-05	0.000813
ASV54	Firmicutes	Clostridia	Lachnospirales	Lachnospiraceae	Lachnospiraceae NK4A136 group	0.56	4.18e-05	0.00046
ASV38	Bacteroidota	Bacteroidia	Bacteroidales	Muribaculaceae	NA	0.47	9.45e-05	0.000909
ASV63	Bacteroidota	Bacteroidia	Bacteroidales	Rikenellaceae	Rikenellaceae RC9 gut group	0.46	0.000499	0.00309
ASV12	Firmicutes	Clostridia	Lachnospirales	Lachnospiraceae	Lachnospiraceae NK4A136 group	0.42	9.04e-05	0.000886
ASV14	Firmicutes	Clostridia	Oscillospirales	Ruminococcaceae	[Eubacterium] siraeum group	0.41	0.00105	0.00565
ASV15	Bacteroidota	Bacteroidia	Bacteroidales	Muribaculaceae	NA	0.38	0.000789	0.00443
ASV9	Bacteroidota	Bacteroidia	Bacteroidales	Muribaculaceae	NA	0.37	0.000458	0.0029
ASV114	Firmicutes	Clostridia	Oscillospirales	Oscillospiraceae	NA	-0.49	0.000373	0.00251
ASV98	Actinobacteriota	Coriobacteriia	Coriobacteriales	Atopobiaceae	Coriobacteriaceae UCG-002	-0.55	0.00121	0.00642
ASV196	Firmicutes	Clostridia	Oscillospirales	Ruminococcaceae	NA	-0.58	0.000592	0.00355
ASV40	Firmicutes	Clostridia	Oscillospirales	Ruminococcaceae	Ruminococcus	-0.61	3.7e-05	0.000424
ASV220	Firmicutes	Clostridia	Oscillospirales	Oscillospiraceae	Intestinimonas	-0.63	0.00034	0.00232
ASV151	Firmicutes	Clostridia	Oscillospirales	Ruminococcaceae	NA	-0.64	0.000905	0.00493
ASV280	Firmicutes	Clostridia	Oscillospirales	Butyricicoccaceae	UCG-009	-0.76	0.000235	0.00176
ASV118	Firmicutes	Clostridia	Oscillospirales	Oscillospiraceae	Oscillibacter	-0.85	1.74e-06	3.12e-05
ASV144	Firmicutes	Clostridia	Oscillospirales	Oscillospiraceae	Colidextribacter	-0.91	6.06e-06	8.59e-05
ASV124	Firmicutes	Clostridia	Lachnospirales	Lachnospiraceae	Roseburia	-0.94	0.000451	0.0029
ASV313	Firmicutes	Clostridia	Lachnospirales	Lachnospiraceae	NA	-0.94	0.000199	0.00158
ASV210	Firmicutes	Clostridia	Oscillospirales	Oscillospiraceae	UCG-005	-0.99	0.00174	0.00851
ASV45	Firmicutes	Bacilli	RF39	NA	NA	-1.05	0.00033	0.00228
ASV157	Firmicutes	Clostridia	Lachnospirales	Lachnospiraceae	Blautia	-1.12	0.000678	0.00389
ASV301	Firmicutes	Clostridia	Oscillospirales	UCG-010	NA	-1.15	5.1e-05	0.000539
ASV211	Firmicutes	Clostridia	Oscillospirales	Ruminococcaceae	NA	-1.18	0.00124	0.00647
ASV239	Firmicutes	Clostridia	Oscillospirales	Oscillospiraceae	Colidextribacter	-1.22	0.000776	0.0044
ASV370	Firmicutes	Clostridia	Oscillospirales	Oscillospiraceae	Intestinimonas	-1.22	0.00153	0.00769
ASV267	Firmicutes	Clostridia	Oscillospirales	Oscillospiraceae	Oscillibacter	-1.29	1.56e-08	5.61e-07
ASV460	Firmicutes	Clostridia	Oscillospirales	Oscillospiraceae	UCG-005	-1.3	0.000475	0.00298
ASV130	Firmicutes	Bacilli	Erysipelotrichales	Erysipelatoclostridiaceae	Erysipelatoclostridium	-1.3	3.1e-12	3.35e-10
ASV250	Firmicutes	Clostridia	Oscillospirales	Oscillospiraceae	Colidextribacter	-1.31	3.47e-09	1.44e-07
ASV83	Firmicutes	Clostridia	Lachnospirales	Lachnospiraceae	Lachnospiraceae NK4A136 group	-1.37	1.1e-05	0.000144
ASV186	Firmicutes	Clostridia	Lachnospirales	Lachnospiraceae	Lachnoclostridium	-1.4	1.24e-10	7.42e-09
ASV524	Firmicutes	Clostridia	Lachnospirales	Lachnospiraceae	Roseburia	-1.42	0.00113	0.00602
ASV428	Firmicutes	Clostridia	Christensenellales	Christensenellaceae	Christensenellaceae R-7 group	-1.44	0.00158	0.00781
ASV321	Firmicutes	Clostridia	Peptostreptococcales-Tissierellales	Anaerovoracaceae	[Eubacterium] nodatum group	-1.45	1.64e-05	0.000201
ASV87	Firmicutes	Bacilli	Lactobacillales	Streptococcaceae	Streptococcus	-1.5	0.00146	0.00742
ASV75	Bacteroidota	Bacteroidia	Bacteroidales	Bacteroidaceae	Bacteroides	-1.51	0.000145	0.00126
ASV298	Firmicutes	Clostridia	Christensenellales	Christensenellaceae	Christensenellaceae R-7 group	-1.52	2.39e-07	6.12e-06
ASV77	Firmicutes	Clostridia	Lachnospirales	Lachnospiraceae	NA	-1.57	1.08e-17	5.83e-15
ASV311	Firmicutes	Clostridia	Oscillospirales	Oscillospiraceae	Colidextribacter	-1.64	4.97e-07	1.16e-05
ASV154	Firmicutes	Bacilli	Erysipelotrichales	Erysipelotrichaceae	Dubosiella	-1.64	0.000119	0.00109
ASV205	Firmicutes	Clostridia	Lachnospirales	Lachnospiraceae	Dorea	-1.66	1.17e-05	0.00015
ASV82	Firmicutes	Clostridia	Oscillospirales	[Eubacterium] coprostanoligenes group	NA	-1.72	0.000264	0.0019
ASV288	Firmicutes	Clostridia	Oscillospirales	Ruminococcaceae	NA	-1.74	0.000548	0.00332
ASV346	Firmicutes	Clostridia	Oscillospirales	[Eubacterium] coprostanoligenes group	NA	-1.77	0.000824	0.00453
ASV309	Bacteroidota	Bacteroidia	Bacteroidales	Muribaculaceae	NA	-1.87	0.000649	0.00376
ASV571	Firmicutes	Clostridia	Oscillospirales	Ruminococcaceae	Anaerofilum	-2.01	0.000152	0.0013
ASV385	Firmicutes	Clostridia	Oscillospirales	Ruminococcaceae	NA	-2.01	3.71e-06	5.55e-05
ASV128	Firmicutes	Clostridia	Lachnospirales	Lachnospiraceae	Lachnospiraceae NK4A136 group	-2.05	5.57e-07	1.25e-05
ASV94	Firmicutes	Clostridia	Peptostreptococcales-Tissierellales	Peptostreptococcaceae	Romboutsia	-2.06	2.11e-05	0.000253
ASV343	Actinobacteriota	Coriobacteriia	Coriobacteriales	Eggerthellaceae	Adlercreutzia	-2.13	9.44e-07	1.96e-05
ASV367	Firmicutes	Clostridia	Lachnospirales	Lachnospiraceae	Lachnospiraceae NK3A20 group	-2.19	2.09e-08	6.62e-07
ASV165	Firmicutes	Bacilli	Lactobacillales	Streptococcaceae	Streptococcus	-2.2	0.000283	0.00198
ASV504	Firmicutes	Clostridia	Clostridia vadinBB60 group	NA	NA	-2.2	0.000158	0.00133
ASV382	Firmicutes	Clostridia	Peptostreptococcales-Tissierellales	Peptostreptococcaceae	Romboutsia	-2.22	0.00157	0.00781
ASV195	Firmicutes	Clostridia	Oscillospirales	[Eubacterium] coprostanoligenes group	NA	-2.31	4.94e-06	7.2e-05
ASV486	Firmicutes	Clostridia	NA	NA	NA	-2.32	0.000392	0.00261
ASV227	Firmicutes	Clostridia	Clostridiales	Clostridiaceae	Clostridium sensu stricto 1	-2.35	0.000405	0.00267
ASV161	Firmicutes	Bacilli	Lactobacillales	Streptococcaceae	Streptococcus	-2.36	0.00016	0.00133
ASV485	Firmicutes	Clostridia	Oscillospirales	Ruminococcaceae	NA	-2.4	0.000205	0.00161
ASV247	Firmicutes	Clostridia	Oscillospirales	Oscillospiraceae	Colidextribacter	-2.43	2.44e-09	1.2e-07
ASV468	Firmicutes	Clostridia	Oscillospirales	Ruminococcaceae	Pygmaiobacter	-2.52	0.000533	0.00326
ASV323	Firmicutes	Bacilli	RF39	NA	NA	-2.57	3.92e-13	7.04e-11
ASV253	Firmicutes	Clostridia	Oscillospirales	Oscillospiraceae	Intestinimonas	-2.57	6.51e-08	1.85e-06
ASV297	Firmicutes	Clostridia	Oscillospirales	Oscillospiraceae	NK4A214 group	-2.64	1.53e-05	0.000192
ASV348	Firmicutes	Clostridia	Oscillospirales	Oscillospiraceae	Intestinimonas	-2.66	0.000453	0.0029
ASV349	Firmicutes	Clostridia	Oscillospirales	Oscillospiraceae	NK4A214 group	-2.68	4.3e-09	1.66e-07
ASV399	Firmicutes	Clostridia	Oscillospirales	Oscillospiraceae	NA	-2.68	8.49e-06	0.000114
ASV436	Firmicutes	Clostridia	Clostridiales	Clostridiaceae	NA	-2.75	0.000222	0.00171
ASV405	Firmicutes	Clostridia	Lachnospirales	Lachnospiraceae	[Eubacterium] oxidoreducens group	-2.78	2e-08	6.62e-07
ASV99	Firmicutes	Clostridia	Clostridiales	Clostridiaceae	Clostridium sensu stricto 1	-3.15	7.91e-05	0.000805
ASV189	Firmicutes	Clostridia	Clostridia UCG-014	NA	NA	-3.2	0.000107	0.000992
ASV187	Firmicutes	Clostridia	Clostridia UCG-014	NA	NA	-3.25	0.000127	0.00114
ASV337	Firmicutes	Clostridia	Oscillospirales	Ruminococcaceae	UBA1819	-3.27	8.47e-10	4.56e-08
ASV319	Firmicutes	Clostridia	Oscillospirales	Oscillospiraceae	NA	-3.47	2.88e-09	1.3e-07
ASV69	Firmicutes	Clostridia	Lachnospirales	Lachnospiraceae	Lachnospiraceae NK4A136 group	-3.52	1.13e-06	2.25e-05
ASV191	Firmicutes	Clostridia	Oscillospirales	[Eubacterium] coprostanoligenes group	NA	-3.52	0.000271	0.00192
ASV601	Firmicutes	Clostridia	Oscillospirales	UCG-010	NA	-3.33	0.000844	0.00531
ASV664	Bacteroidota	Bacteroidia	Bacteroidales	Muribaculaceae	NA	2.52	0.000801	0.00508
ASV669	Bacteroidota	Bacteroidia	Bacteroidales	Bacteroidaceae	Bacteroides	-1.49	0.000686	0.00443
