# Supplementary material for: Lactobacillus johnsonii N6.2 and Blueberry Phytophenols Affect Lipidome and Gut Microbiota Composition of Rats Under High-Fat Diet
Source: Front Nutr. 2021 Oct 14;8:757256. doi: 10.3389/fnut.2021.757256 (PMC8551501; doi:10.3389/fnut.2021.757256)
Supplement: Supplementary file 3 [file Table_3.XLSX]

## Sheet: Sheet1
Supplementary table S3: Amplicon Sequence Variant (ASM) differential abundance between LC and HF diets in stool samples collected from ileum.
	Phylum	Class	Order	Family	Genus	log2FoldChange	pvalue	padj
ASV122	Firmicutes	Clostridia	Oscillospirales	Ruminococcaceae	[Eubacterium] siraeum group	1.623	1.88e-05	0.004
ASV184	Firmicutes	Clostridia	Lachnospirales	Lachnospiraceae	Lachnospiraceae NK4A136 group	1.90833	2.03e-05	0.004
ASV209	Firmicutes	Clostridia	Oscillospirales	Ruminococcaceae	[Eubacterium] siraeum group	1.3435	8.11e-05	0.01
